# Supplementary material for: The structure of an archaeal oligosaccharyltransferase provides insight into the strict exclusion of proline from the N-glycosylation sequon
Source: Commun Biol. 2021 Aug 5;4:941. doi: 10.1038/s42003-021-02473-8 (PMC8342417; doi:10.1038/s42003-021-02473-8)
Supplement: Supplementary file 4 — Supplementary Data 1 [file 42003_2021_2473_MOESM4_ESM.xlsx]

## Sheet: Fig.3
	Mutation								Mutation
		Protein amount							OST activity
		1st	2nd	3rd	avg	sd	wt比			1st	2nd	3rd	avg	sd			relative act	relative act sd						WT	normal	High	Low					WT	no difference	High	Low
	WT	2260000	2240000	2390000	2.29667e+06	66499.8	1		WT	15540000	19500000	17880000	17640000	1.62555e+06		WT	1	0.0965931					WT1	1							WT1	1							WT1	cannot be rejected				331A	0.066	.			WT1
	WT	2171345	2073697	1879408	2.04148e+06	121340	1		WT	18120000	20730000	17990000	1.89467e+07	1.26212e+06		WT	1	0.0892764					WT2	1							WT2	1							WT2	P<0.01				332A	0.0661	.			WT2
	WT	2059983	2073802	2058381	2.06406e+06	6922.9	1		WT	18500000	17600000	17700000	21900000	5.45711e+06		WT	1	0.0227083					WT3	1							WT3	1							WT3	P<0.05				333A	0.8811				WT3
	WT	2294081	2099899	2167579	2.18719e+06	80477.7	1		WT	30190000	28430000	23640000	27420000	2.76775e+06		WT	1	0.107437					WT4	1							WT4	1							WT4					334A	0.5438				WT4
																			p value																									335A	0.1485
331-341	F331A	2370000	2320000	2440000	2.37667e+06	49216.1	1.03483		F331A	20080000	24210000	23040000	2.24433e+07	1.73805e+06		F331A	1.22947	0.0985577	0.066				F331A								F331A		1.22947						F331A					336A	0.996			331-341	F331A
	F332A	2340000	2330000	2470000	2380000	63770.4	1.03628		F332A	21520000	22280000	23580000	22460000	850568		F332A	1.22866	0.0569985	0.0661				F332A								F332A		1.22866						F332A					337A	0.1453				F332A
	V333A	2290000	2340000	2460000	2.36333e+06	71336.4	1.02903		V333A	17410000	21510000	19770000	1.95633e+07	1.68019e+06		V333A	1.07775	0.0981121	0.8811				V333A								V333A		1.07775						V333A					338A	0.9973				V333A
	I334A	2340000	2270000	2430000	2.34667e+06	65489.6	1.02177		I334A	18150000	23190000	19180000	2.01733e+07	2.17416e+06		I334A	1.11925	0.124604	0.5438				I334A								I334A		1.11925						I334A					339G	0.9459				I334A
	S335A	2210000	2150000	2300000	2220000	61644.1	0.966618		S335A	18860000	20090000	22100000	20350000	1.33544e+06		S335A	1.19347	0.0850424	0.1485				S335A								S335A		1.19347						S335A					340A	0.6708				S335A
	P336A	2340000	2260000	2560000	2.38667e+06	126842	1.03919		P336A	16620000	20380000	19910000	18970000	1.67274e+06		P336A	1.03484	0.106543	0.996				P336A								P336A		1.03484						P336A					341A	0.0118	*			P336A
	D337A	2270000	2190000	2430000	2.29667e+06	99777.5	1		D337A	19530000	21020000	22630000	21060000	1.26589e+06		D337A	1.19388	0.088544	0.1453				D337A								D337A		1.19388						D337A					342A	1				D337A
	F338A	2120000	2080000	2260000	2.15333e+06	77172.2	0.937591		F338A	13880000	16390000	15590000	1.52867e+07	1.04691e+06		F338A	0.924274	0.0714424	0.9973				F338A								F338A		0.924274						F338A					343A	0.97678				F338A
	A339G	2170000	2120000	2260000	2.18333e+06	57927.2	0.950653		A339G	17410000	17170000	18960000	1.78467e+07	793319		A339G	1.06423	0.0550929	0.9459				A339G								A339G		1.06423						A339G					344A	0.26438				A339G
	R340A	2230000	2320000	2490000	2.34667e+06	107806	1.02177		R340A	18260000	20690000	20880000	1.99433e+07	1.19282e+06		R340A	1.10649	0.0834484	0.6708				R340A								R340A		1.10649						R340A					345A	0.37032				R340A
	N341A	2260000	2230000	2470000	2320000	106771	1.01016		N341A	22140000	24960000	21890000	2.29967e+07	1.39203e+06		N341A	1.29055	0.0981342	0.0118				N341A								* N341A			1.29055		*			* N341A		*			346A	1				* N341A
342-352	L342A	2437851	2234221	2054721	2.24226e+06	156516	1.09835		L342A	22900000	20350000	19160000	2.08033e+07	1.56014e+06		L342A	0.999676	0.102419	1				L342A								L342A		0.999676						L342A					347A	0.00476	**		342-352	L342A
	L343A	2229660	2059970	1862937	2.05086e+06	149853	1.00459		L343A	16120000	19550000	16890000	17520000	1.46944e+06		L343A	0.920475	0.10239	0.97678				L343A								L343A		0.920475						L343A					348A	0.93957				L343A
	S344A	2357857	2307403	1976639	2.21397e+06	169075	1.08449		S344A	13740000	17520000	17870000	1.63767e+07	1.86987e+06		S344A	0.797017	0.109481	0.26438				S344A								S344A		0.797017						S344A					349A	0.00692	**			S344A
	V345A	2282777	2177398	1931731	2.13064e+06	147079	1.04367		V345A	15300000	17330000	15130000	15920000	999433		V345A	0.805095	0.0751217	0.37032				V345A								V345A		0.805095						V345A					350A	1				V345A
	V346A	2185368	2065078	1864848	2.03843e+06	132201	0.998505		V346A	18830000	20470000	18070000	1.91233e+07	1.00151e+06		V346A	1.01084	0.0842629	1				V346A								V346A		1.01084						V346A					351A	0.04404	*			V346A
	R347A	2083613	2062005	1888653	2.01142e+06	87259	0.985276		R347A	23600000	25800000	27060000	2.54867e+07	1.42981e+06		R347A	1.36528	0.0968217	0.00476				R347A								** R347A			1.36528		**			** R347A		**			352A	0.99919				** R347A
	V348A	2143058	2003447	1835001	1.99384e+06	125947	0.97666		V348A	16020000	18200000	16200000	1.68067e+07	987972		V348A	0.90825	0.0783723	0.93957				V348A								V348A		0.90825						V348A					353A	1				V348A
	V349A	2137233	2127680	1996883	2.08727e+06	64028.8	1.02243		V349A	12330000	13910000	11480000	1.25733e+07	1.00685e+06		V349A	0.649061	0.055659	0.00692				V349A								** V349A				0.649061	**			** V349A		**			354A	<	0.0001	***		** V349A
	Q350A	2074913	2102058	1922606	2.03319e+06	78977.7	0.995939		Q350A	15210000	20190000	20140000	1.85133e+07	2.3359e+06		Q350A	0.981113	0.129524	1				Q350A								Q350A		0.981113						Q350A					355G	<	0.0001	***		Q350A
	P351A	2093020	2006610	1985256	2.0283e+06	46590.1	0.99354		P351A	11540000	14520000	14610000	1.35567e+07	1.42647e+06		P351A	0.72017	0.0775629	0.04404				P351A								* P351A				0.72017	*			* P351A		*			356A	<	0.0001	***		* P351A
	K352A	2129418	2212093	2041155	2.12756e+06	69797.6	1.04216		K352A	16920000	20780000	18730000	18810000	1.57685e+06		K352A	0.952623	0.0857563	0.99919				K352A								K352A		0.952623						K352A					357A	<	0.0001	***		K352A
353-363	G353A	2226277	2152424	2432016	2270239	118300	1.09989		G353A	18900000	19600000	21300000	2.50333e+07	8.18386e+06		G353A	1.01058	0.0733713	1				G353A								G353A		1.01058						G353A					358A	<	0.0001	***	353-363	G353A
	G354A	2098618	1832999	2359980	2097199	215141	1.01606		G354A	23900000	25600000	27100000	30000000	7.45699e+06		G354A	1.40129	0.16066	0.0001				G354A								*** G354A			1.40129		***			*** G354A		***			359G	<	0.0001	***		*** G354A
	A355G	1999401	2001189	2260029	2086873	122442	1.01105		A355G	11300000	11900000	12700000	1.47667e+07	4.48504e+06		A355G	0.65999	0.049999	0.0001				A355G								*** A355G				0.65999	***			*** A355G		***			360A	<	0.0001	***		*** A355G
	L356A	2400547	2270519	2356362	2342476	53984.2	1.13489		L356A	2028748	2362273	2860091	2.99743e+06	1.14223e+06		L356A	0.11876	0.0170058	0.0001				L356A								*** L356A				0.11876	***			*** L356A		***			361A	<	0.0001	***		*** L356A
	T357A	2081196	2132681	2236010	2.14996e+06	64373	1.04162		T357A	1108290	1427326	1406180	1672308	586689		T357A	0.07034	0.00807752	0.0001				T357A								*** T357A				0.07034	***			*** T357A		***			362A	0.00355	**			*** T357A
	I358A	1948708	2037068	2172750	2052842	92142.3	0.994567		I358A	337010	541018	645728	622036	271901		I358A	0.0284773	0.00729987	0.0001				I358A								*** I358A				0.0284773	***			*** I358A		***			363A	<	0.0001	***		*** I358A
	A359G	1992224	2057568	2142439	2064077	61497.5	1.00001		A359G	7307001	7242111	7382213	9.58304e+06	3.26479e+06		A359G	0.407641	0.0125578	0.0001				A359G								*** A359G				0.407641	***			*** A359G		***			364A	0.0764	.			*** A359G
	E360A	2006220	2020902	2241512	2.08954e+06	107624	1.01235		E360A	32976	653952	677879	586304	426862		E360A	0.0250587	0.0164942	0.0001				E360A								*** E360A				0.0250587	***			*** E360A		***			365A	<0.001	***			*** E360A
	V361A	2213062	2067245	2330461	2.20359e+06	107666	1.0676		V361A	9217811	13200000	12200000	1.47726e+07	5.29555e+06		V361A	0.602709	0.0931287	0.0001				V361A								*** V361A				0.602709	***			*** V361A		***			366A	0.4584				*** V361A
	Y362A	2145399	2216745	2390065	2.25074e+06	102736	1.09044		Y362A	15900000	14700000	14700000	1.98333e+07	6.42979e+06		Y362A	0.772169	0.0455969	0.00355				Y362A								** Y362A				0.772169	**			** Y362A		**			367A	1				** Y362A
	P363A	2083790	2152597	2291555	2.17598e+06	86416.3	1.05423		P363A	2756348	3392372	3752385	4708849	2.32605e+06		P363A	0.174569	0.0228585	0.0001				P363A								*** P363A				0.174569	***			*** P363A		***			368A	0.9914				*** P363A
364-374	F364A	2058893	1917997	1904061	1960317	69935.6	0.896273		F364A	20140000	16400000	14670000	17070000	2.28282e+06		F364A	0.694585	0.0961373	0.0764				F364A								F364A		0.694585						F364A					369A	0.9994			364-374	F364A
	F365A	2204191	1912778	1942660	2.01988e+06	130900	0.923504		F365A	7057421	7083541	5.53473e+06	6.55856e+06	724039		F365A	0.259002	0.0331553	0.001				F365A								*** F365A				0.259002	***			*** F365A		***			370A	0.9972				*** F365A
	F366A	2335941	2079839	2042594	2.15279e+06	130396	0.984274		F366A	37220000	32890000	26950000	3.23533e+07	4.20985e+06		F366A	1.19877	0.172057	0.4584				F366A								F366A		1.19877						F366A					371A	0.5191				F366A
	T367A	2306844	2104132	2035115	2148697	115322	0.982402		T367A	31460000	30040000	23010000	28170000	3.69444e+06		T367A	1.04576	0.148189	1				T367A								T367A		1.04576						T367A					372A	0.8725				T367A
	H368A	2106190	1987069	1954993	2016084	65046.3	0.921771		H368A	24640000	24370000	20770000	23260000	1.76414e+06		H368A	0.920279	0.0758509	0.9914				H368A								H368A		0.920279						H368A					373A	1				H368A
	N369A	2151266	2067166	2094987	2104473	34982.8	0.962183		N369A	28050000	27000000	19550000	2.48667e+07	3.78381e+06		N369A	0.942524	0.144271	0.9994				N369A								N369A		0.942524						N369A					374A	0.9897				N369A
	G370A	2170839	2044603	2011826	2075756	68552.5	0.949053		G370A	27220000	25570000	20030000	2.42733e+07	3.07517e+06		G370A	0.932763	0.12212	0.9972				G370A								G370A		0.932763						G370A										G370A
	E371A	2209860	2106170	2102507	2.13951e+06	49765.8	0.978203		E371A	23820000	24810000	17000000	2.18767e+07	3.47193e+06		E371A	0.815614	0.130825	0.5191				E371A								E371A		0.815614						E371A										E371A
	F372A	2127001	2050805	2117010	2098272	33811.2	0.959348		F372A	23830000	25850000	19200000	22960000	2.78368e+06		F372A	0.872828	0.106752	0.8725				F372A								F372A		0.872828						F372A										F372A
	T373A	2204959	2093773	2057014	2118582	62894.3	0.968634		T373A	27960000	28560000	23130000	26550000	2.43068e+06		T373A	0.999626	0.096208	1				T373A								T373A		0.999626						T373A										T373A
	L374A	1988484	1931501	2042385	1.98746e+06	45274	0.908682		L374A	29700000	21740000	16990000	22810000	5.24371e+06		L374A	0.915474	0.211486	0.9897				L374A								L374A		0.915474						L374A										L374A
[truncated: 7 more columns]
