# Supplementary material for: The structure of an archaeal oligosaccharyltransferase provides insight into the strict exclusion of proline from the N-glycosylation sequon
Source: Commun Biol. 2021 Aug 5;4:941. doi: 10.1038/s42003-021-02473-8 (PMC8342417; doi:10.1038/s42003-021-02473-8)
Supplement: Supplementary file 5 — Supplementary Data 2 [file 42003_2021_2473_MOESM5_ESM.xlsx]

## Sheet: Fig. 4
AfAglB
sequon	phi	psi		TIXE	phi	psi
Dab0	-69.4	62.4		T357	-65.2	1.8
V+1	-147.2	164.8		I358	-80.3	139.5
T+2	-71.6	146.2		A359	-73.6	-23.2
A+3	-95.3	169.6		E360	-96.6	-5.5
ClPglB
sequon	phi	psi		TIXE	phi	psi
N0	-79.2	68.7		T316	-126.3	-17.5
A+1	-137.7	177.6		I317	-92.3	131.9
T+2	-91.2	141.3		M318	-63	-55.2
PPN+3	-130.4	154.4		E319	-37.6	-36.4
Fi
