# Supplementary material for: The structure of an archaeal oligosaccharyltransferase provides insight into the strict exclusion of proline from the N-glycosylation sequon
Source: Commun Biol. 2021 Aug 5;4:941. doi: 10.1038/s42003-021-02473-8 (PMC8342417; doi:10.1038/s42003-021-02473-8)
Supplement: Supplementary file 6 — Supplementary Data 3 [file 42003_2021_2473_MOESM6_ESM.xlsx]

## Sheet: OST and FNG
OST	ave	1	2	3
WT	1	0.988524	0.890454	1.12102
H81E	0.0299578	0.0292145	0.0314591	0.0291999
D161A	0.0265634	0.0322026	0.0264949	0.0209926
H162E	0.0152107	0.0179146	0.0120293	0.0156883
R426A	0.0118346	0.00933464	0.0123797	0.0137895
D552A	0.026038	0.0223901	0.0258454	0.0298786
Q571A	0.231253	0.229967	0.23153	0.232262
K618A	0.659885	0.606155	0.58529	0.788211
FNG	ave	1	2	3
WT	1	1.04729	0.976503	0.976207
H81E	0.161862	0.204956	0.170007	0.110623
D161A	0.0943825	0.166749	0.132984	-0.016586
H162E	0.082634	0.12173	0.101886	0.0242867
R426A	0.0969987	0.127505	0.133577	0.0299141
D552A	0.528483	0.577846	0.537862	0.46974
Q571A	0.638859	0.698243	0.636193	0.58214
K618A	0.816813	0.834485	0.858772	0.757182
