# Supplementary material for: The structure of an archaeal oligosaccharyltransferase provides insight into the strict exclusion of proline from the N-glycosylation sequon
Source: Commun Biol. 2021 Aug 5;4:941. doi: 10.1038/s42003-021-02473-8 (PMC8342417; doi:10.1038/s42003-021-02473-8)
Supplement: Supplementary file 7 — Supplementary Data 4 [file 42003_2021_2473_MOESM7_ESM.xlsx]

## Sheet: Sheet2
			NVTC(+3)	NVTC(+4)	NVTC(+5)
		0	1.05957	15.2626	15.4244
		5	5.49968	51.0954	46.652
		10	24.7468	83.0651	87.6009
		15	47.8	87.1761	91.7941
		20	58.32	88.7963	95.2245
		30	69.0963	89.3165	98.5452
		60	77.8803	88.8176	100
